# Supplementary material for: Integrated Piezoelectric Vibration and In Situ Force Sensing for Low-Trauma Tissue Penetration
Source: Cyborg Bionic Syst. 2025 Oct 21;6:0417. doi: 10.34133/cbsystems.0417 (PMC12538090; doi:10.34133/cbsystems.0417)
Supplement: Supplementary 1 — Supplementary Text Tables S1 and S2 Figs. S1 to S5 Movie S1 [file cbsystems.0417.f1.zip]

Archive with 2 entries (2 files):
- Supplementary material.pdf
- Supplementary video_new.mp4
